# Supplementary material for: Genomic Landscape in Neoplasm-Like Stroma Reveals Distinct Prognostic Subtypes of Pancreatic Ductal Adenocarcinoma
Source: Front Oncol. 2021 Oct 18;11:771247. doi: 10.3389/fonc.2021.771247 (PMC8558555; doi:10.3389/fonc.2021.771247)
Supplement: Supplementary file 3 [file Table_2.xlsx]

## Sheet: Sheet1
Table S2.Primers for qRT-PCR
Gene name		Primer sequences (5'to 3')
OCT4	Forward	ATTCAGCCAAACGACCATCT
	Reverse	TCTCACTCGGTTCTCGATACTG
BMI1	Forward	ACTCTGCCTTCAGCGGTGC
	Reverse	TTGTCTCGCCCCGATCTCTG
NANOG	Forward	AAGGTCCCGGTCAAGAAACAG
	Reverse	CTTCTGCGTCACACCATTGC
CD24	Forward	AGAACCTGGTCCTAAGCCTAAAAG
	Reverse	CTGGAACATCTAAGCATCAGTGTGT
E-cadherin	Forward	TCTTCCCC-GCCCTGCCAATC
	Reverse	GCCTCTCTCGAGTCCCCTAG
β-catenin	Forward	CATCTACACAGTTTGATGCTGCT
	Reverse	GCAGTTTTGTCAGTTCAGGGA
Vimentin	Forward	TGGCACGTCTTGACCTTGAA
	Reverse	GGTCATCGTG-ATGCTGAGAA
GAPDH	Forward	GATTTGGTCGTATTGGGCG
	Reverse	TGGAAGATGGTGATGGGAT
